# Supplementary material for: Host transcriptome profiling for resistance against lumpy skin disease (LSD)
Source: BMC Res Notes. 2025 Jul 15;18:299. doi: 10.1186/s13104-025-07388-9 (PMC12265363; doi:10.1186/s13104-025-07388-9)
Supplement: Supplementary file 1 — Supplementary Material 1: Table S1 (Additional Excel File 1). Overall statistics for every sample regarding raw number of reads, amount of trimming, number of clean reads and mapping rate. [file 13104_2025_7388_MOESM1_ESM.xlsx]

## Sheet: Statistics of sequence reads
Treatment	ID	Sample	Time-point	Total number of reads	The rate of trimming (%)	Number of of filtered reads	Overall alignment rate (%)
Symptomatic	R29Con5_24052017_S1	R29	Pre-infection	25526779	99.1763	25316520	95.34
	R29Con5_02062017_S6		3dpi	25683784	99.6361	25590323	94.93
	R29Con5_06062017_S11		7dpi	25730283	99.5385	25611540	95.48
	R29Con5_14062017_S16		15dpi	25692273	99.4074	25540023	95.11
	R30Con5_24052017_S2	R30	Pre-infection	24220193	99.4228	24080386	95.71
	R30Con5_02062017_S7		3dpi	26049194	98.4878	25655275	95.34
	R30Con5_06062017_S12		7dpi	21637419	99.5849	21547594	95.49
	R30Con5_14062017_S17		15dpi	25585306	99.4593	25446975	95.71
	R33Con5_24052017_S5	R33	Pre-infection	28377310	98.9815	28088296	95.03
	R33Con5_02062017_S10		3dpi	27263759	98.6177	26886888	95.22
	R33Con5_06062017_S15		7dpi	24981502	99.4331	24839874	95.74
	R33Con5_14062017_S20		15dpi	30472580	99.5562	30337355	96.16
Asymptomatic	R31Con5_24052017_S3	R31	Pre-infection	26353953	99.5868	26245053	95.64
	R31Con5_02062017_S8		3dpi	27368681	99.2269	27157091	95.39
	R31Con5_06062017_S13		7dpi	24126605	99.3728	23975278	95.61
	R31Con5_14062017_S18		15dpi	28570543	99.5692	28447466	95.84
	R32Con5_24052017_S4	R32	Pre-infection	23032823	99.5154	22921201	95.79
	R32Con5_02062017_S9		3dpi	27990668	98.3557	27530428	93.75
	R32Con5_06062017_S14		7dpi	19379259	99.593	19300393	94.86
	R32Con5_14062017_S19		15dpi	23436397	99.4995	23319103	95.86
	Average			2.5574e+07	99.301	2.53919e+07	95.4
