# Supplementary material for: Host transcriptome profiling for resistance against lumpy skin disease (LSD)
Source: BMC Res Notes. 2025 Jul 15;18:299. doi: 10.1186/s13104-025-07388-9 (PMC12265363; doi:10.1186/s13104-025-07388-9)
Supplement: Supplementary file 2 — Supplementary Material 2: Table S2 (Additional Excel File 2). The significant Differentially Expressed Genes (DEGs) between symptomatic and asymptomatic cattle at five days pre-infection, three, seven and fifteen days post-infection time points (padj < 0.05). [file 13104_2025_7388_MOESM2_ESM.xlsx]

## Sheet: SDE_Pre-infected_Symp-vs-Asymp
	baseMean	log2FoldChange	lfcSE	stat	pvalue	padj	gene	biotype
ENSBTAG00000019870	14.6294	34.3671	4.60877	7.45689	8.85875e-14	1.28151e-09	SLC14A1	protein_coding
ENSBTAG00000017493	30.0182	21.4737	2.9341	7.31867	2.50445e-13	1.81147e-09	JADE1	protein_coding
ENSBTAG00000024426	39.0318	21.3941	3.1983	6.6892	2.24387e-11	1.08199e-07	PPP1R9A	protein_coding
ENSBTAG00000013205	21.4319	-20.158	3.08667	-6.53067	6.54748e-11	2.28177e-07	IL1RAP	protein_coding
ENSBTAG00000009330	18.5122	-38.2275	5.87867	-6.50275	7.88665e-11	2.28177e-07	SIN3B	protein_coding
ENSBTAG00000030333	22.9409	21.7444	3.77914	5.75378	8.72687e-09	1.9456e-05	AOC3	protein_coding
ENSBTAG00000031825	32.9685	33.9898	5.92058	5.74095	9.41461e-09	1.9456e-05	ENSBTAG00000031825	protein_coding
ENSBTAG00000005151	12.2839	26.8142	4.73845	5.65886	1.5238e-08	2.75542e-05	WDPCP	protein_coding
ENSBTAG00000016077	27.9512	-17.876	3.31364	-5.39468	6.86471e-08	9.93049e-05	ZNF317	protein_coding
ENSBTAG00000002764	241.397	24.8751	4.60209	5.40517	6.4748e-08	9.93049e-05	IGFLR1	protein_coding
ENSBTAG00000002278	117.734	10.3713	2.02062	5.13276	2.8552e-07	0.000375485	FBN1	protein_coding
ENSBTAG00000016373	13.0732	21.1126	4.13173	5.10987	3.22384e-07	0.000388634	TTC26	protein_coding
ENSBTAG00000053569	10.4957	24.6789	5.19966	4.74626	2.07217e-06	0.00230585	U6	snRNA
ENSBTAG00000017051	48.5121	-7.88056	1.71218	-4.60265	4.17151e-06	0.004023	ACP6	protein_coding
ENSBTAG00000054209	14.5105	24.3445	5.27656	4.6137	3.95561e-06	0.004023	ENSBTAG00000054209	lncRNA
ENSBTAG00000042600	15.1557	19.3715	4.39652	4.4061	1.05246e-05	0.00951557	SNORD94	snoRNA
ENSBTAG00000019798	14.49	19.9299	4.54763	4.38249	1.1733e-05	0.00998407	PIGR	protein_coding
ENSBTAG00000007397	47.3762	-7.90987	1.85555	-4.26282	2.01863e-05	0.0162231	FOLH1B	protein_coding
ENSBTAG00000034193	51.0044	8.09436	1.98623	4.07524	4.59668e-05	0.0349977	BCO2	protein_coding
ENSBTAG00000021240	46.1187	-7.85783	1.94899	-4.03174	5.53662e-05	0.0400463	DCSTAMP	protein_coding

## Sheet: SDE_3dpi_Symp-vs-Asymp
	baseMean	log2FoldChange	lfcSE	stat	pvalue	padj	gene	biotype
ENSBTAG00000014907	12.4197	-32.5986	3.96884	-8.21363	2.14603e-16	2.55893e-12	IL11RA	protein_coding
ENSBTAG00000038540	49.431	20.7123	2.60157	7.96146	1.70015e-15	1.01363e-11	ENSBTAG00000038540	protein_coding
ENSBTAG00000016077	27.9512	-22.9445	3.61529	-6.3465	2.2027e-10	8.755e-07	ZNF317	protein_coding
ENSBTAG00000013205	21.4319	19.558	3.43798	5.68881	1.27931e-08	3.81362e-05	IL1RAP	protein_coding
ENSBTAG00000009330	18.5122	-36.2833	6.45304	-5.62267	1.8803e-08	4.48413e-05	SIN3B	protein_coding
ENSBTAG00000031825	32.9685	35.6139	6.45251	5.51939	3.40178e-08	6.76046e-05	ENSBTAG00000031825	protein_coding
ENSBTAG00000039242	17.7968	-20.9361	3.92249	-5.33745	9.42652e-08	0.000160574	ZNF10	protein_coding
ENSBTAG00000009733	18.6222	18.5313	3.56059	5.20455	1.94463e-07	0.000289847	FBP1	protein_coding
ENSBTAG00000030333	22.9409	21.136	4.09158	5.16574	2.39491e-07	0.0003173	AOC3	protein_coding
ENSBTAG00000005151	12.2839	-26.3775	5.15205	-5.11979	3.05868e-07	0.000364717	WDPCP	protein_coding
ENSBTAG00000053569	10.4957	27.3713	5.56801	4.91581	8.84171e-07	0.000958441	U6	snRNA
ENSBTAG00000010774	563.651	2.32667	0.479269	4.85462	1.20616e-06	0.00119852	NUSAP1	protein_coding
ENSBTAG00000007662	5088.71	0.840011	0.176612	4.75626	1.97212e-06	0.00180889	HSPA5	protein_coding
ENSBTAG00000016373	13.0732	21.1199	4.48092	4.7133	2.43738e-06	0.00207595	TTC26	protein_coding
ENSBTAG00000021565	1069.59	6.53889	1.40848	4.64251	3.442e-06	0.00273616	PRSS2	protein_coding
ENSBTAG00000043560	73696.4	1.29522	0.280437	4.61859	3.86357e-06	0.00287933	COX3	protein_coding
ENSBTAG00000043550	27683.9	2.0142	0.437823	4.60048	4.21521e-06	0.0029566	CYTB	protein_coding
ENSBTAG00000043564	57581.7	1.47072	0.320926	4.58275	4.58899e-06	0.00303995	ATP8	protein_coding
ENSBTAG00000053635	203.316	3.14407	0.688883	4.56401	5.0185e-06	0.0031495	ENSBTAG00000053635	protein_coding
ENSBTAG00000043568	34647.2	1.7745	0.39733	4.46606	7.96721e-06	0.00475005	ND3	protein_coding
ENSBTAG00000046744	60.0621	8.99127	2.02246	4.44571	8.76036e-06	0.00497422	PALM3	protein_coding
ENSBTAG00000043577	25402.2	1.77185	0.40076	4.42122	9.81439e-06	0.0053194	ND4	protein_coding
ENSBTAG00000007397	47.3762	-9.64131	2.23552	-4.31279	1.61206e-05	0.00835746	FOLH1B	protein_coding
ENSBTAG00000046090	114.118	7.90605	1.86001	4.25055	2.13249e-05	0.0105949	ENSBTAG00000046090	protein_coding
ENSBTAG00000046152	102.535	8.73505	2.0651	4.22985	2.33849e-05	0.0107247	MGAM	protein_coding
ENSBTAG00000008419	103.392	7.57288	1.78784	4.23577	2.27767e-05	0.0107247	PDE2A	protein_coding
ENSBTAG00000003362	6459.52	1.16037	0.277255	4.18522	2.84892e-05	0.0125817	HSP90B1	protein_coding
ENSBTAG00000005071	47.1857	8.32753	2.01717	4.12833	3.65413e-05	0.0150248	SLC49A4	protein_coding
ENSBTAG00000002266	74.1833	-8.56974	2.07275	-4.13447	3.55775e-05	0.0150248	NPL	protein_coding
ENSBTAG00000042600	15.1557	19.5161	4.77467	4.08741	4.3621e-05	0.0173379	SNORD94	snoRNA
ENSBTAG00000021686	101.911	4.88252	1.24584	3.91905	8.89003e-05	0.0341951	MELK	protein_coding
ENSBTAG00000046407	86.7418	8.80921	2.30402	3.82342	0.000131615	0.0461581	NYX	protein_coding
ENSBTAG00000002049	157.339	3.45048	0.899716	3.83508	0.000125526	0.0461581	HADH	protein_coding
ENSBTAG00000047700	15453.1	1.69362	0.442634	3.82623	0.00013012	0.0461581	ENSBTAG00000047700	protein_coding

## Sheet: SDE_7dpi_Symp-vs-Asymp
	baseMean	log2FoldChange	lfcSE	stat	pvalue	padj	gene	biotype
ENSBTAG00000009187	70.4278	6.96007	1.65294	4.21073	2.54541e-05	0.0026458	DNAJC28	protein_coding
ENSBTAG00000021899	52.2528	8.30711	2.49596	3.32823	0.000873996	0.0330632	PDE9A	protein_coding
ENSBTAG00000054023	43.4111	8.6793	2.40588	3.60754	0.000309115	0.0166036	ENSBTAG00000054023	lncRNA
ENSBTAG00000017407	116.521	4.88272	1.11901	4.36343	1.28041e-05	0.00161091	HSF2BP	protein_coding
ENSBTAG00000007100	328.958	2.41142	0.646855	3.72792	0.000193068	0.0119295	TRAPPC10	protein_coding
ENSBTAG00000048631	1332.12	1.46979	0.35904	4.09367	4.24607e-05	0.00380845	ENSBTAG00000048631	protein_coding
ENSBTAG00000050932	138.389	2.66101	0.830461	3.20426	0.0013541	0.0444255	ENSBTAG00000050932	protein_coding
ENSBTAG00000014451	138.525	2.20695	0.657008	3.3591	0.000781972	0.0311724	YEATS2	protein_coding
ENSBTAG00000011001	21.5475	21.5256	3.01828	7.13174	9.91104e-13	1.0021e-09	ERG	protein_coding
ENSBTAG00000024815	77.4417	7.09129	1.63106	4.34766	1.37595e-05	0.00170037	ANKRD28	protein_coding
ENSBTAG00000048550	21.2442	-8.16763	2.45499	-3.32695	0.000878032	0.0331033	GCSAM	protein_coding
ENSBTAG00000045517	81.4087	4.34929	1.25354	3.46961	0.000521218	0.0231879	ENSBTAG00000045517	processed_pseudogene
ENSBTAG00000014797	24.0868	-8.81596	2.50869	-3.51417	0.000441134	0.0206249	SEC22A	protein_coding
ENSBTAG00000023607	269.202	2.63936	0.661917	3.98745	6.67881e-05	0.00543339	HACD2	protein_coding
ENSBTAG00000026861	82.0621	4.69204	1.26865	3.69846	0.000216912	0.0129704	ENSBTAG00000026861	protein_coding
ENSBTAG00000013629	45.8986	8.80797	2.2128	3.98046	6.87807e-05	0.00550344	GET1	protein_coding
ENSBTAG00000001311	982.838	1.4746	0.274488	5.3722	7.77833e-08	2.70345e-05	MORF4L2	protein_coding
ENSBTAG00000045877	11273.4	1.5525	0.429248	3.61679	0.000298283	0.0163424	TSC22D3	protein_coding
ENSBTAG00000045744	180.615	1.80801	0.565955	3.19462	0.00140014	0.0452161	NKRF	protein_coding
ENSBTAG00000017633	1593.69	-0.889626	0.276146	-3.22158	0.00127487	0.0428372	EIF1AX	protein_coding
ENSBTAG00000021351	637.318	1.39916	0.372903	3.75207	0.000175377	0.0109581	MED12	protein_coding
ENSBTAG00000011648	41.4132	8.27522	2.20221	3.75769	0.000171492	0.0108371	TMLHE	protein_coding
ENSBTAG00000011310	82.2753	9.69742	1.82843	5.30368	1.13493e-07	3.82506e-05	NALF2	protein_coding
ENSBTAG00000045697	77.7353	8.87308	1.96203	4.52239	6.11451e-06	0.000955512	MTCP1	protein_coding
ENSBTAG00000013046	1040.84	-1.17369	0.32368	-3.62609	0.000287745	0.0160015	MPP1	protein_coding
ENSBTAG00000013289	189.153	-2.65002	0.801919	-3.3046	0.000951132	0.0350654	PHF8	protein_coding
ENSBTAG00000008755	2262.48	0.940166	0.278383	3.37724	0.000732182	0.029829	MARCHF7	protein_coding
ENSBTAG00000040518	71.3923	6.48883	1.58739	4.08773	4.35615e-05	0.00381489	ENSBTAG00000040518	protein_coding
ENSBTAG00000053569	10.4957	30.4619	5.09713	5.97628	2.28293e-09	1.4106e-06	U6	snRNA
ENSBTAG00000001097	40.0246	-8.20885	2.17374	-3.77636	0.000159134	0.0102901	FKBP7	protein_coding
ENSBTAG00000016784	114.257	7.98015	1.68028	4.74931	2.04115e-06	0.000382457	DNAH7	protein_coding
ENSBTAG00000013196	1926.85	0.913839	0.230418	3.96601	7.3086e-05	0.00572438	STK17B	protein_coding
ENSBTAG00000019231	75.2594	3.47037	0.827895	4.1918	2.76745e-05	0.00282382	MAIP1	protein_coding
ENSBTAG00000021201	198.779	4.44063	0.978943	4.53614	5.72925e-06	0.000910297	FAM126B	protein_coding
ENSBTAG00000004557	58.5859	8.82074	1.73533	5.08304	3.7145e-07	0.00010593	DHRS9	protein_coding
ENSBTAG00000048438	191.69	2.72115	0.782343	3.4782	0.000504789	0.0227298	ENSBTAG00000048438	lncRNA
ENSBTAG00000009209	66.4393	-5.51214	1.64696	-3.34687	0.000817303	0.0318547	BEND5	protein_coding
ENSBTAG00000016698	20.4091	-9.07361	2.26008	-4.01473	5.95148e-05	0.00501457	SLAMF8	protein_coding
ENSBTAG00000017124	36.6702	8.29369	2.45231	3.38199	0.000719625	0.0294252	GPSM2	protein_coding
ENSBTAG00000005439	38.9706	-8.177	2.24403	-3.6439	0.000268541	0.0152384	FAM102B	protein_coding
ENSBTAG00000012982	28.8278	8.46227	2.67644	3.16177	0.00156815	0.0482821	PPCS	protein_coding
ENSBTAG00000039287	33.3659	-8.75497	1.86767	-4.68765	2.76354e-06	0.000495743	ZFP69	protein_coding
ENSBTAG00000047314	168.495	1.91798	0.582538	3.29246	0.000993151	0.0360975	PPIE	protein_coding
ENSBTAG00000008809	138.769	8.6863	1.51499	5.73355	9.83492e-09	4.972e-06	PTBP2	protein_coding
ENSBTAG00000001942	1228.14	1.01966	0.270226	3.77335	0.000161069	0.010355	SNX27	protein_coding
ENSBTAG00000006050	110.463	5.46024	1.31725	4.14519	3.39534e-05	0.00334186	BOLA1	protein_coding
ENSBTAG00000021635	53.8752	5.73949	1.70784	3.36066	0.000777556	0.0311078	NUDT17	protein_coding
ENSBTAG00000017051	48.5121	7.44543	1.90566	3.90701	9.34465e-05	0.00697525	ACP6	protein_coding
ENSBTAG00000016387	32.8514	-8.29649	1.93211	-4.294	1.75479e-05	0.00203299	GDAP2	protein_coding
ENSBTAG00000018447	210.905	2.36705	0.737527	3.20944	0.00132993	0.0442639	RABGGTB	protein_coding
ENSBTAG00000002947	533.901	1.16823	0.364243	3.20727	0.00134001	0.0443284	LY9	protein_coding
ENSBTAG00000049773	102.295	2.61401	0.733923	3.5617	0.000368468	0.0185434	ENSBTAG00000049773	misc_RNA
ENSBTAG00000012007	38.4818	7.15492	2.25573	3.17188	0.00151454	0.0474104	SOCS2	protein_coding
ENSBTAG00000021660	63.7817	6.80572	1.99376	3.41351	0.000641317	0.0272241	IKBIP	protein_coding
ENSBTAG00000039347	47.2733	8.7414	2.32326	3.76256	0.000168185	0.0106889	CLEC4D	protein_coding
ENSBTAG00000013859	683.292	-0.868797	0.266299	-3.26248	0.00110441	0.0383853	SCYL2	protein_coding
ENSBTAG00000016414	16.4775	7.77218	2.43832	3.18752	0.00143501	0.0456005	VDR	protein_coding
ENSBTAG00000008074	18.1471	-8.24613	2.51316	-3.28118	0.00103373	0.0367107	C1QTNF6	protein_coding
ENSBTAG00000018451	1310.89	-1.19699	0.335252	-3.57042	0.000356412	0.0181836	PTMS	protein_coding
ENSBTAG00000030285	183.358	2.63703	0.615737	4.28272	1.84624e-05	0.00209277	DCP1B	protein_coding
ENSBTAG00000011352	41.5367	7.37547	1.93312	3.81531	0.00013601	0.0093829	TBC1D30	protein_coding
ENSBTAG00000006039	10802.8	-0.419636	0.12583	-3.33495	0.000853162	0.0324961	ARHGDIB	protein_coding
ENSBTAG00000006036	43.1615	8.26597	2.3862	3.46408	0.000532056	0.0235758	ERP27	protein_coding
ENSBTAG00000052514	33.3155	21.1286	2.78499	7.58659	3.28436e-14	5.21839e-11	ENSBTAG00000052514	protein_coding
ENSBTAG00000012481	673.886	-1.16341	0.333012	-3.49359	0.000476569	0.0218123	RANGAP1	protein_coding
ENSBTAG00000012609	77.799	7.72181	1.80517	4.2776	1.88918e-05	0.00209277	SCO2	protein_coding
ENSBTAG00000003808	58.6931	-7.07969	2.02076	-3.50347	0.000459231	0.0211932	HDAC9	protein_coding
ENSBTAG00000014389	57.1154	8.19243	1.8217	4.49714	6.88732e-06	0.00104933	SP4	protein_coding
ENSBTAG00000016373	13.0732	-18.1518	4.09434	-4.43337	9.277e-06	0.0013228	TTC26	protein_coding
ENSBTAG00000054987	26.3903	-9.21151	2.91398	-3.16115	0.00157149	0.0482821	SLC25A40	protein_coding
ENSBTAG00000021565	1069.59	5.50098	1.27746	4.3062	1.6608e-05	0.00196504	PRSS2	protein_coding
ENSBTAG00000024157	64.6822	-4.86537	1.00149	-4.85815	1.18488e-06	0.000259353	DYNC2I1	protein_coding
ENSBTAG00000005526	89.6009	2.39512	0.741928	3.22823	0.00124558	0.042365	COG5	protein_coding
ENSBTAG00000010549	421.663	1.96147	0.473973	4.13836	3.498e-05	0.00335386	IFRD1	protein_coding
ENSBTAG00000016709	345.748	1.9762	0.591133	3.34308	0.000828534	0.0319964	NT5C3A	protein_coding
ENSBTAG00000052157	44.9887	-6.51329	1.78403	-3.65088	0.000261341	0.0150603	ENSBTAG00000052157	lncRNA
ENSBTAG00000010564	58.4625	5.5087	1.66403	3.31047	0.00093141	0.0345305	ELOVL6	protein_coding
ENSBTAG00000017704	57.5727	7.67313	2.42646	3.16228	0.00156542	0.0482821	ABCG2	protein_coding
ENSBTAG00000021130	501.445	1.47323	0.459438	3.20659	0.00134317	0.0443284	MFSD10	protein_coding
ENSBTAG00000006683	204.473	3.10665	0.735814	4.22206	2.42077e-05	0.00253998	ZFYVE28	protein_coding
ENSBTAG00000000175	773.212	1.0816	0.335657	3.22233	0.00127153	0.0428372	N4BP2	protein_coding
ENSBTAG00000000473	268.022	2.87875	0.734216	3.92086	8.82349e-05	0.00672157	ATP10D	protein_coding
ENSBTAG00000005055	530.946	1.53583	0.474276	3.23827	0.00120257	0.04106	TXK	protein_coding
ENSBTAG00000014913	68.0313	5.27585	1.47484	3.57723	0.000347255	0.0178804	SRD5A3	protein_coding
ENSBTAG00000032360	135.071	2.95733	0.651356	4.54027	5.61823e-06	0.000910297	NAP1L1	protein_coding
ENSBTAG00000018531	8678.43	1.44601	0.380969	3.79561	0.000147278	0.00975019	JCHAIN	protein_coding
ENSBTAG00000016795	72.2675	8.80885	1.88654	4.66931	3.02206e-06	0.000525178	RUFY3	protein_coding
ENSBTAG00000011961	2958.48	1.95103	0.261918	7.44902	9.40356e-14	1.16207e-10	ENSBTAG00000011961	protein_coding
ENSBTAG00000009733	18.6222	21.372	3.27325	6.52929	6.60806e-11	5.24963e-08	FBP1	protein_coding
ENSBTAG00000038181	37.2339	7.47962	2.11761	3.5321	0.000412278	0.0199363	FOCAD	protein_coding
ENSBTAG00000011204	59.7014	7.53652	2.06645	3.64709	0.000265227	0.0151275	NINJ1	protein_coding
ENSBTAG00000000819	53.0519	8.98229	2.24854	3.99473	6.4768e-05	0.00537575	RFX3	protein_coding
ENSBTAG00000011424	181.134	-1.98655	0.594158	-3.34347	0.000827389	0.0319964	TPM2	protein_coding
ENSBTAG00000004571	250.074	-1.52763	0.482201	-3.16805	0.00153466	0.0476774	PRPF4	protein_coding
ENSBTAG00000014722	44.8257	8.26589	2.2239	3.71684	0.000201728	0.012277	TSTD2	protein_coding
ENSBTAG00000007659	322.348	2.35312	0.592827	3.96931	7.20796e-05	0.00572438	CORO2A	protein_coding
ENSBTAG00000052118	31.6165	7.48196	2.35915	3.17147	0.0015167	0.0474104	ENSBTAG00000052118	protein_coding
ENSBTAG00000025830	141.512	-2.53752	0.701103	-3.61933	0.000295366	0.0162627	R3HCC1	protein_coding
ENSBTAG00000006768	392.161	2.54534	0.613535	4.14865	3.34444e-05	0.00332114	ENTPD4	protein_coding
ENSBTAG00000008685	56.1637	9.30089	2.17194	4.2823	1.84972e-05	0.00209277	TRAPPC12	protein_coding
ENSBTAG00000019564	333.398	-1.51957	0.46293	-3.2825	0.00102892	0.0367107	SMU1	protein_coding
ENSBTAG00000025942	96.2813	9.1192	1.92099	4.74713	2.06325e-06	0.000382457	HPGD	protein_coding
ENSBTAG00000016295	277.664	2.06993	0.397035	5.21347	1.85345e-07	5.57137e-05	RPP25L	protein_coding
ENSBTAG00000014907	12.4197	34.3725	3.65701	9.39905	5.50555e-21	2.30367e-17	IL11RA	protein_coding
ENSBTAG00000000536	684.927	2.42029	0.362048	6.685	2.30923e-11	1.97564e-08	ZNF395	protein_coding
ENSBTAG00000005961	1086.12	1.04388	0.327188	3.19047	0.00142041	0.0452658	CDC42SE2	protein_coding
ENSBTAG00000015228	13804.7	-1.02938	0.265209	-3.88138	0.000103866	0.00750126	CD74	protein_coding
ENSBTAG00000008340	192.606	2.71441	0.607348	4.46929	7.848e-06	0.00114849	ATOX1	protein_coding
ENSBTAG00000016077	27.9512	21.0881	3.35389	6.28765	3.22311e-10	2.38983e-07	ZNF317	protein_coding
ENSBTAG00000010359	344.477	2.03775	0.447805	4.55052	5.35135e-06	0.000888323	THG1L	protein_coding
ENSBTAG00000030929	14.2223	21.4603	4.25679	5.04142	4.62093e-07	0.000128485	ZNF557	protein_coding
ENSBTAG00000014626	990.577	-0.928658	0.276695	-3.35625	0.000790078	0.031383	RARS1	protein_coding
ENSBTAG00000005265	477.498	2.17487	0.38472	5.65312	1.57565e-08	7.61928e-06	ZCCHC9	protein_coding
ENSBTAG00000039711	79.0711	-3.89656	1.21755	-3.20033	0.00137271	0.0449039	ZFP62	protein_coding
ENSBTAG00000007470	39.9245	8.74115	1.80406	4.84528	1.26435e-06	0.00026861	TRIM58	protein_coding
ENSBTAG00000001002	2587.04	1.21303	0.283778	4.27456	1.91518e-05	0.00209277	TCF7	protein_coding
ENSBTAG00000004413	59.0856	9.06852	2.53272	3.58055	0.000342877	0.0177371	RHOBTB3	protein_coding
ENSBTAG00000008753	705.286	-1.02899	0.285193	-3.60804	0.000308514	0.0166036	BRD8	protein_coding
ENSBTAG00000003986	1552.8	1.72705	0.394907	4.3733	1.2238e-05	0.00158269	CXXC5	protein_coding
ENSBTAG00000021766	52.9408	9.11417	2.21321	4.11807	3.82057e-05	0.00346653	HBEGF	protein_coding
ENSBTAG00000031809	259.024	-1.57695	0.445623	-3.53876	0.000402008	0.019692	DENND1C	protein_coding
ENSBTAG00000006069	44.574	8.60649	2.11524	4.06879	4.72578e-05	0.00410626	CAPS	protein_coding
ENSBTAG00000015938	86.2467	9.80079	1.66993	5.86899	4.38449e-09	2.45516e-06	ARAP3	protein_coding
ENSBTAG00000009667	25.8743	-9.08076	2.63725	-3.44327	0.000574718	0.0249688	SLC25A46	protein_coding
ENSBTAG00000012829	51.671	5.32074	1.44001	3.69493	0.000219944	0.0130814	EBI3	protein_coding
ENSBTAG00000019909	85.1192	9.09852	1.9308	4.71231	2.44919e-06	0.000446556	SIRT6	protein_coding
ENSBTAG00000003914	382.317	-1.29384	0.367105	-3.52444	0.000424378	0.0202572	MVB12A	protein_coding
ENSBTAG00000008021	46.7277	-7.39014	2.20849	-3.34625	0.000819137	0.0318547	ENSBTAG00000008021	protein_coding
ENSBTAG00000033278	52.6428	8.92822	2.37808	3.75437	0.000173775	0.0109194	F2RL3	protein_coding
ENSBTAG00000020090	81.4212	8.7571	1.99358	4.39264	1.11981e-05	0.00148956	EPHX3	protein_coding
ENSBTAG00000003711	64.5527	8.69907	2.14451	4.05644	4.98272e-05	0.00426291	EPAS1	protein_coding
ENSBTAG00000032558	760.423	-1.33426	0.420834	-3.17051	0.00152171	0.0474104	TTC7A	protein_coding
ENSBTAG00000030675	488.89	1.64135	0.482543	3.40146	0.000670277	0.0281911	PDCL	protein_coding
ENSBTAG00000005870	47.5226	-6.36112	1.97439	-3.22182	0.00127379	0.0428372	FANCL	protein_coding
ENSBTAG00000032051	41.753	8.51146	2.58615	3.29118	0.000997697	0.0361446	SULT1C4	protein_coding
ENSBTAG00000023885	39.1915	8.55082	2.21582	3.85899	0.000113856	0.00806567	ZNF79	protein_coding
ENSBTAG00000003408	77.3914	5.7463	1.34445	4.27408	1.91928e-05	0.00209277	ENSBTAG00000003408	protein_coding
ENSBTAG00000000184	601.624	1.43593	0.407313	3.52537	0.000422894	0.0202572	EIF2AK3	protein_coding
ENSBTAG00000048071	69.9415	-2.81996	0.743499	-3.79282	0.000148943	0.00980207	EXOSC2	protein_coding
ENSBTAG00000045249	80.82	9.26489	1.93798	4.78069	1.74694e-06	0.000334991	ENSBTAG00000045249	snoRNA
ENSBTAG00000011129	239.919	1.86047	0.514958	3.61285	0.000302851	0.0164308	QSOX2	protein_coding
ENSBTAG00000005151	12.2839	26.4172	4.7386	5.5749	2.47679e-08	1.14779e-05	WDPCP	protein_coding
ENSBTAG00000004297	35.9557	-8.96914	2.62232	-3.42031	0.000625495	0.0268601	ACOXL	protein_coding
ENSBTAG00000008884	245.269	2.41394	0.656254	3.67836	0.000234738	0.0137408	MAPRE3	protein_coding
ENSBTAG00000053107	3059.18	-0.519615	0.162679	-3.19412	0.00140258	0.0452161	COX5B	protein_coding
ENSBTAG00000006259	109.331	2.62408	0.760358	3.45111	0.00055829	0.0245427	MOB1A	protein_coding
ENSBTAG00000008006	359.471	-1.8619	0.510215	-3.64924	0.000263013	0.0150785	RASGRP3	protein_coding
ENSBTAG00000005729	79.8837	8.99018	1.64179	5.47584	4.35446e-08	1.79372e-05	FBXL4	protein_coding
ENSBTAG00000003174	94.096	3.64111	1.02417	3.55517	0.000377738	0.0188395	NDUFAF4	protein_coding
ENSBTAG00000015381	571.912	2.17439	0.509443	4.26818	1.97077e-05	0.00212805	ARHGAP18	protein_coding
ENSBTAG00000001146	485.373	-1.73973	0.547966	-3.17488	0.00149899	0.0472287	HIVEP2	protein_coding
ENSBTAG00000050728	103.701	-2.44023	0.718837	-3.39469	0.000687057	0.0284069	ENSBTAG00000050728	protein_coding
ENSBTAG00000012674	37.8925	8.15726	2.04762	3.98377	6.78302e-05	0.00546672	CNKSR3	protein_coding
ENSBTAG00000011509	32.9256	-8.95901	1.98211	-4.51994	6.18566e-06	0.000955512	SERAC1	protein_coding
ENSBTAG00000003929	485.075	1.34545	0.379545	3.54491	0.000392752	0.0194142	PHF10	protein_coding
ENSBTAG00000008576	37.7582	7.66944	2.28832	3.35156	0.000803573	0.0315807	PLEKHD1	protein_coding
ENSBTAG00000020199	1048.78	0.907594	0.271668	3.34082	0.000835328	0.0321471	F2R	protein_coding
ENSBTAG00000005016	1317.04	-0.991892	0.272437	-3.64081	0.000271785	0.0153441	AP3B1	protein_coding
ENSBTAG00000020379	36.936	7.97223	2.50213	3.18618	0.00144164	0.0456808	AREL1	protein_coding
ENSBTAG00000040078	22.2542	-7.48651	2.16623	-3.45601	0.000548226	0.0241959	FLVCR2	protein_coding
ENSBTAG00000012005	49.8873	7.62266	2.2315	3.41593	0.000635649	0.0271911	IFT43	protein_coding
ENSBTAG00000012712	312.029	1.62065	0.470345	3.44566	0.000569669	0.0248465	AQR	protein_coding
ENSBTAG00000004420	396.756	2.30202	0.701931	3.27955	0.00103973	0.0367107	BAHD1	protein_coding
ENSBTAG00000001539	84.5981	8.74438	1.66543	5.25053	1.51662e-07	4.96115e-05	SAV1	protein_coding
ENSBTAG00000005373	769.439	2.33887	0.593259	3.94241	8.06679e-05	0.00623048	TPM1	protein_coding
ENSBTAG00000013401	54.4205	8.84592	2.06855	4.27639	1.89952e-05	0.00209277	ARHGEF40	protein_coding
ENSBTAG00000002278	117.734	9.93579	2.02076	4.91686	8.79452e-07	0.000203776	FBN1	protein_coding
ENSBTAG00000018279	57.3864	-8.47257	1.89784	-4.46431	8.03262e-06	0.00116024	SPATA5L1	protein_coding
ENSBTAG00000003371	176.771	2.7638	0.598609	4.61705	3.89238e-06	0.000666017	JKAMP	protein_coding
ENSBTAG00000008815	110.154	4.39942	0.941775	4.67142	2.99129e-06	0.000525178	WDR89	protein_coding
ENSBTAG00000019819	318.459	1.75951	0.484743	3.62977	0.000283673	0.0158767	FUT8	protein_coding
ENSBTAG00000016109	43.6342	8.15795	2.20936	3.69244	0.000222109	0.0131399	DHRS12	protein_coding
ENSBTAG00000006771	141.387	3.32179	0.750776	4.42448	9.66732e-06	0.00136101	FRY	protein_coding
ENSBTAG00000052718	39.7313	6.97544	2.1739	3.20873	0.00133325	0.0442639	ENSBTAG00000052718	lncRNA
ENSBTAG00000018846	27.437	-7.07843	2.13532	-3.31493	0.000916651	0.034097	CLN5	protein_coding
ENSBTAG00000046552	32.133	7.35456	2.10802	3.48885	0.000485111	0.022022	GGACT	protein_coding
ENSBTAG00000008880	66.4351	5.62531	1.28963	4.36195	1.28907e-05	0.00161091	POGLUT2	protein_coding
ENSBTAG00000010242	5199.08	-1.02731	0.324021	-3.17049	0.00152181	0.0474104	LAMP1	protein_coding
ENSBTAG00000007740	141.997	2.51389	0.652732	3.85133	0.000117476	0.00821739	MDK	protein_coding
ENSBTAG00000018479	66.9869	-5.65201	1.45444	-3.88605	0.00010189	0.0074067	PTPMT1	protein_coding
ENSBTAG00000018482	61.9499	8.73725	1.81243	4.82073	1.43035e-06	0.000294599	KBTBD4	protein_coding
ENSBTAG00000018483	615.96	-1.05444	0.292383	-3.60637	0.000310515	0.0166036	NDUFS3	protein_coding
ENSBTAG00000011332	65.242	6.50565	2.03556	3.196	0.00139346	0.0452161	TRIM68	protein_coding
ENSBTAG00000010286	161.641	-1.97034	0.600143	-3.28311	0.00102667	0.0367107	NPAT	protein_coding
ENSBTAG00000002323	157.276	3.61291	0.906184	3.98695	6.69281e-05	0.00543339	USP28	protein_coding
ENSBTAG00000036009	136.581	4.68195	0.857392	5.46069	4.74275e-08	1.86402e-05	TRAF6	protein_coding
ENSBTAG00000008804	12.4807	45.2812	3.95755	11.4417	2.58688e-30	2.87713e-26	SAAL1	protein_coding
ENSBTAG00000044185	19.021	19.1952	3.83471	5.00565	5.56727e-07	0.000144938	SOX6	protein_coding
ENSBTAG00000014855	36.3585	8.13797	2.47002	3.2947	0.000985264	0.0360464	MICAL2	protein_coding
ENSBTAG00000007129	50.7008	6.72224	1.87459	3.58598	0.000335812	0.0176374	IRAG1	protein_coding
ENSBTAG00000040490	31.9264	-8.07009	2.30667	-3.49859	0.000467733	0.0214964	CCDC3	protein_coding
ENSBTAG00000014442	113.539	-2.9448	0.878125	-3.35351	0.000797948	0.0314708	MTG2	protein_coding
ENSBTAG00000004402	187.656	2.08267	0.599858	3.47194	0.000516702	0.0230794	PRELID3B	protein_coding
ENSBTAG00000018785	12430.7	1.20842	0.36442	3.31601	0.000913128	0.0340799	TUBB1	protein_coding
ENSBTAG00000003901	30.6612	7.53252	2.03572	3.70017	0.000215453	0.0129528	DNMT3B	protein_coding
ENSBTAG00000010387	4805.16	1.06333	0.237105	4.48466	7.30294e-06	0.00108298	MINDY3	protein_coding
ENSBTAG00000022003	168.238	1.90861	0.562203	3.39487	0.000686611	0.0284069	NSUN6	protein_coding
ENSBTAG00000001144	666.359	1.21817	0.346559	3.51504	0.000439688	0.0206249	NAA20	protein_coding
ENSBTAG00000049782	8139.92	1.59658	0.487222	3.2769	0.00104952	0.0369391	ENSBTAG00000049782	protein_coding
ENSBTAG00000010130	24.3893	7.92428	2.37975	3.32987	0.000868853	0.0329808	ZNF335	protein_coding
ENSBTAG00000018270	36.3898	7.80544	2.35028	3.32107	0.000896729	0.033694	NFATC2	protein_coding
ENSBTAG00000010383	81.0964	3.37156	1.04123	3.23804	0.00120352	0.04106	YTHDF1	protein_coding
ENSBTAG00000047532	57.0742	9.43994	2.27342	4.15231	3.29132e-05	0.00329784	TRIQK	protein_coding
ENSBTAG00000045727	28.7522	7.82701	2.28728	3.42197	0.000621693	0.0268003	EPPK1	protein_coding
ENSBTAG00000049014	72.9441	9.30379	2.23551	4.16182	3.15716e-05	0.00319217	ZNF696	protein_coding
ENSBTAG00000003606	49.685	5.0191	1.47008	3.41416	0.000639792	0.0272241	GLI4	protein_coding
ENSBTAG00000001579	50.1155	-6.83479	1.35978	-5.02638	4.99819e-07	0.000135585	AGO2	protein_coding
ENSBTAG00000044106	180.032	1.59928	0.455283	3.51272	0.000443537	0.0206402	SPIDR	protein_coding
ENSBTAG00000011981	94.8558	5.24574	1.46318	3.58516	0.000336868	0.0176374	MYBL1	protein_coding
ENSBTAG00000007335	44.7497	-8.34305	1.59887	-5.21809	1.80778e-07	5.57137e-05	TPD52	protein_coding
ENSBTAG00000012596	130.462	5.94493	0.976156	6.09014	1.12811e-09	7.84181e-07	POP1	protein_coding
ENSBTAG00000051004	51.9137	21.2282	2.26161	9.38631	6.21381e-21	2.30367e-17	C16H1orf53	protein_coding
ENSBTAG00000020266	27.5903	7.94123	2.34224	3.39044	0.000697809	0.0287446	SLC19A2	protein_coding
ENSBTAG00000009111	79.1355	8.67673	1.57642	5.50408	3.71098e-08	1.65094e-05	LRRN2	protein_coding
ENSBTAG00000003177	141.866	2.68305	0.812215	3.30337	0.000955297	0.0350654	SLC25A33	protein_coding
ENSBTAG00000024539	85.9085	4.45233	1.2521	3.55588	0.000376718	0.0188395	SPSB1	protein_coding
ENSBTAG00000013064	302.212	2.27327	0.648475	3.50556	0.000455649	0.0211155	RGS18	protein_coding
ENSBTAG00000048308	46.4307	-8.89106	2.29788	-3.86925	0.000109171	0.00783356	ICMT	protein_coding
ENSBTAG00000047287	50.2267	8.02733	2.07759	3.86376	0.000111654	0.00796038	MTARC1	protein_coding
ENSBTAG00000014511	74.9757	5.29665	1.04144	5.08588	3.65925e-07	0.00010593	C16H1orf159	protein_coding
ENSBTAG00000013197	175.918	1.58946	0.498099	3.19105	0.00141756	0.0452658	PSEN2	protein_coding
ENSBTAG00000000795	34.615	8.3801	2.56563	3.2663	0.00108964	0.0381098	NMNAT2	protein_coding
ENSBTAG00000031824	236.885	-2.41012	0.650347	-3.7059	0.000210637	0.0127321	RBM19	protein_coding
ENSBTAG00000001806	32.3687	-8.74518	2.01554	-4.33887	1.43219e-05	0.00175042	IQCD	protein_coding
ENSBTAG00000017738	70.8617	8.37286	1.89921	4.40861	1.04034e-05	0.00141106	EMID1	protein_coding
ENSBTAG00000013153	153.285	2.18205	0.526913	4.1412	3.45486e-05	0.00335386	NF2	protein_coding
ENSBTAG00000002770	264.727	-1.84678	0.577228	-3.1994	0.00137712	0.0449161	TCN2	protein_coding
ENSBTAG00000019146	39.0131	-7.89808	2.02074	-3.90851	9.28674e-05	0.00697525	OSBP2	protein_coding
ENSBTAG00000020760	35.5489	8.66745	2.64171	3.281	0.00103441	0.0367107	SNAP29	protein_coding
ENSBTAG00000000429	1047.41	0.65071	0.199333	3.26443	0.00109683	0.0382412	DGCR2	protein_coding
ENSBTAG00000012421	41.9482	7.3361	1.93134	3.79845	0.000145605	0.0096971	TANGO2	protein_coding
ENSBTAG00000012800	68.1883	8.62986	1.77663	4.85742	1.18926e-06	0.000259353	MMAA	protein_coding
ENSBTAG00000017493	30.0182	21.8995	2.93278	7.46715	8.19527e-14	1.13935e-10	JADE1	protein_coding
ENSBTAG00000014576	279.923	1.7488	0.532245	3.2857	0.00101729	0.0366158	GUCY1A1	protein_coding
ENSBTAG00000039242	17.7968	21.2791	3.62639	5.86784	4.41497e-09	2.45516e-06	ZNF10	protein_coding
ENSBTAG00000005678	47.9094	7.8606	2.22664	3.53025	0.000415175	0.0199895	AACS	protein_coding
ENSBTAG00000014269	397.753	1.88244	0.496845	3.78878	0.000151391	0.00990452	SCARB1	protein_coding
ENSBTAG00000020346	35.0957	6.80114	2.06503	3.29349	0.000989527	0.0360837	CCDC92	protein_coding
ENSBTAG00000044721	45.1572	6.45058	1.5916	4.05289	5.05879e-05	0.00429495	U6	snRNA
ENSBTAG00000000139	167.792	3.34095	0.694811	4.80842	1.52124e-06	0.000307623	KMT5A	protein_coding
ENSBTAG00000009602	24.1706	-7.90591	2.45339	-3.22245	0.00127101	0.0428372	TMEM120B	protein_coding
ENSBTAG00000003092	440.465	1.48423	0.455908	3.25554	0.00113176	0.0389705	ANAPC5	protein_coding
ENSBTAG00000009208	79.6563	8.44652	1.76531	4.78473	1.71216e-06	0.000334081	TCTN1	protein_coding
ENSBTAG00000010526	37.6978	7.7572	2.11388	3.66964	0.000242889	0.0140698	PLPP1	protein_coding
ENSBTAG00000000013	421.184	1.77422	0.32667	5.43124	5.5963e-08	2.07473e-05	PRKAA1	protein_coding
ENSBTAG00000011334	113.161	2.90069	0.886421	3.27236	0.00106652	0.0374192	NADK2	protein_coding
ENSBTAG00000016903	46.3065	7.89621	2.37884	3.31936	0.000902252	0.0337874	NLN	protein_coding
ENSBTAG00000021606	32.3154	8.31357	2.1844	3.80588	0.000141303	0.00946727	ERCC8	protein_coding
ENSBTAG00000018642	47.8617	7.07897	2.09697	3.37581	0.000735993	0.0298749	RCCD1	protein_coding
ENSBTAG00000007007	499.773	1.74732	0.349356	5.00155	5.68702e-07	0.000144938	WDR20	protein_coding
ENSBTAG00000005845	75.1436	7.1417	1.75967	4.05855	4.93791e-05	0.00425732	MPI	protein_coding
ENSBTAG00000017201	97.2965	3.56786	0.866557	4.11728	3.83369e-05	0.00346653	AP4S1	protein_coding
ENSBTAG00000048049	708.959	2.3225	0.60302	3.85145	0.000117421	0.00821739	ENSBTAG00000048049	protein_coding
ENSBTAG00000053635	203.316	8.94318	1.48502	6.02225	1.72009e-09	1.12534e-06	ENSBTAG00000053635	protein_coding
ENSBTAG00000027059	20.8104	-8.77472	2.42799	-3.61398	0.000301529	0.0164308	ARPIN	protein_coding
ENSBTAG00000038487	58.2562	-6.7484	2.00021	-3.37385	0.000741252	0.0299789	ZNF613	protein_coding
ENSBTAG00000018770	107.865	3.19233	0.956129	3.33881	0.000841394	0.0322689	HSDL1	protein_coding
ENSBTAG00000017651	34.0009	7.7742	2.42519	3.2056	0.00134779	0.0443495	ENSBTAG00000017651	protein_coding
ENSBTAG00000000472	28.0071	-7.68105	1.97133	-3.89638	9.76399e-05	0.00723968	ZNF570	protein_coding
ENSBTAG00000000182	41.6653	7.29214	1.69013	4.31455	1.59931e-05	0.00193343	SPINT2	protein_coding
ENSBTAG00000026080	44.7322	6.05337	1.89475	3.19482	0.00139918	0.0452161	ENSBTAG00000026080	protein_coding
ENSBTAG00000020062	116.016	3.06663	0.871179	3.52009	0.000431395	0.0205042	TMC4	protein_coding
ENSBTAG00000046111	98.3388	2.62957	0.643169	4.08846	4.34254e-05	0.00381489	ZNF444	protein_coding
ENSBTAG00000003794	52.0855	6.98205	1.94787	3.58446	0.000337779	0.0176374	GNAO1	protein_coding
ENSBTAG00000006221	72.4328	4.35186	1.33435	3.26141	0.00110858	0.0384102	ADGRG3	protein_coding
ENSBTAG00000007181	215.333	2.87242	0.832656	3.44971	0.000561188	0.0245729	KIFC3	protein_coding
ENSBTAG00000012509	40.0741	8.20003	2.51611	3.25901	0.00111802	0.0386168	DYRK1B	protein_coding
ENSBTAG00000018040	1879.41	-1.11951	0.335509	-3.33674	0.000847665	0.0323977	PSMB10	protein_coding
ENSBTAG00000018633	873.562	-1.10803	0.310043	-3.5738	0.000351836	0.0180328	RABAC1	protein_coding
ENSBTAG00000001882	3510.91	-1.3465	0.372	-3.61964	0.000295018	0.0162627	CD79A	protein_coding
ENSBTAG00000009639	40.1209	8.86459	2.68325	3.30368	0.000954243	0.0350654	SMPD3	protein_coding
ENSBTAG00000012522	49.9309	7.22917	2.12883	3.39585	0.000684167	0.0284069	ZNF283	protein_coding
ENSBTAG00000007107	83.7723	3.42136	0.931979	3.67107	0.000241533	0.0140645	TMEM143	protein_coding
ENSBTAG00000048800	41.9481	-6.98666	1.433	-4.87554	1.0851e-06	0.000246296	ENSBTAG00000048800	protein_coding
ENSBTAG00000013436	323.27	1.84367	0.445355	4.13978	3.47635e-05	0.00335386	HAUS5	protein_coding
ENSBTAG00000002764	241.397	24.777	4.60206	5.3839	7.28902e-08	2.61511e-05	IGFLR1	protein_coding
ENSBTAG00000009428	341.148	2.31807	0.647273	3.58129	0.000341907	0.0177371	GAN	protein_coding
ENSBTAG00000053436	1067.29	-0.985929	0.308781	-3.19297	0.00140816	0.0452647	HSBP1	protein_coding
ENSBTAG00000014858	249.939	2.89537	0.756916	3.82522	0.000130658	0.00908234	PRPSAP2	protein_coding
ENSBTAG00000001868	94.2628	3.92998	1.08282	3.62941	0.000284073	0.0158767	PCYT2	protein_coding
ENSBTAG00000017268	38.8143	-5.201	1.37579	-3.78038	0.000156588	0.0101846	PROCA1	protein_coding
ENSBTAG00000013501	32.895	8.35737	2.02631	4.12444	3.71645e-05	0.00346653	DHRS13	protein_coding
ENSBTAG00000010070	25.9297	-8.30971	2.36281	-3.51687	0.000436665	0.0206249	GSDMA	protein_coding
ENSBTAG00000007169	84.5214	8.47178	2.05739	4.11774	3.82613e-05	0.00346653	P2RX1	protein_coding
ENSBTAG00000012068	29.903	8.68077	2.67112	3.24986	0.0011546	0.0396341	BRIP1	protein_coding
ENSBTAG00000012672	98.6666	5.51633	1.13907	4.84283	1.28001e-06	0.00026861	ZNHIT3	protein_coding
ENSBTAG00000015593	137.451	4.12717	0.825664	4.99861	5.77455e-07	0.000144938	KIAA0753	protein_coding
ENSBTAG00000003436	850.968	1.37258	0.431464	3.18123	0.00146652	0.0463371	RHBDF2	protein_coding
ENSBTAG00000055281	68.9284	8.50676	1.99723	4.25929	2.05079e-05	0.00219316	ENSBTAG00000055281	protein_coding
ENSBTAG00000018823	3267.07	-0.855309	0.251496	-3.40088	0.0006717	0.0281911	GRN	protein_coding
ENSBTAG00000011990	82.0145	8.56228	2.32763	3.67854	0.000234575	0.0137408	ALOX15	protein_coding
ENSBTAG00000014799	29.4214	8.39344	2.3717	3.539	0.000401641	0.019692	ARMC7	protein_coding
ENSBTAG00000001110	30.4556	-9.84856	2.17052	-4.53742	5.69459e-06	0.000910297	SLC16A5	protein_coding
ENSBTAG00000052102	43.2396	-9.17166	1.67036	-5.49084	4.00036e-08	1.71123e-05	CD300LB	protein_coding
ENSBTAG00000004675	68.8145	6.00413	1.33782	4.488	7.18952e-06	0.00108057	ZNF18	protein_coding
ENSBTAG00000001061	52.7757	8.03354	1.91421	4.19679	2.70727e-05	0.00278799	PRKCA	protein_coding
ENSBTAG00000019432	28.4903	21.4199	2.55518	8.38293	5.16274e-17	1.4355e-13	ENSBTAG00000019432	protein_coding
ENSBTAG00000019870	14.6294	35.0859	4.60527	7.61864	2.5636e-14	4.75206e-11	SLC14A1	protein_coding
ENSBTAG00000012067	607.904	-1.26117	0.384524	-3.27981	0.00103877	0.0367107	EPG5	protein_coding
ENSBTAG00000009686	22.6611	8.13627	2.26806	3.58733	0.000334083	0.0176374	FBXO15	protein_coding
ENSBTAG00000011622	159.871	2.16688	0.623529	3.47518	0.000510507	0.0228946	C24H18orf21	protein_coding
ENSBTAG00000004257	56.9153	-6.90404	1.74051	-3.96667	7.28837e-05	0.00572438	TAF4B	protein_coding
ENSBTAG00000019215	469.316	1.56354	0.444941	3.51404	0.000441352	0.0206249	THOC1	protein_coding
ENSBTAG00000014549	598.381	1.83219	0.444485	4.12205	3.75512e-05	0.00346653	GNL3	protein_coding
ENSBTAG00000014782	39.8124	6.78897	1.90583	3.5622	0.000367759	0.0185434	STAB1	protein_coding
ENSBTAG00000019832	786.242	1.82051	0.4129	4.40909	1.03808e-05	0.00141106	TGFBR2	protein_coding
ENSBTAG00000034883	67.5824	7.19649	1.74777	4.11751	3.82981e-05	0.00346653	CCR4	protein_coding
ENSBTAG00000015483	51.255	8.41943	2.67308	3.14971	0.00163434	0.0499372	CCR8	protein_coding
ENSBTAG00000047441	364.267	-1.43203	0.359051	-3.98838	6.65258e-05	0.00543339	ENSBTAG00000047441	protein_coding
ENSBTAG00000012902	40.9407	21.9212	2.71555	8.07247	6.88879e-16	1.53234e-12	ARL8B	protein_coding
ENSBTAG00000021853	543.923	1.39887	0.367242	3.80913	0.000139457	0.00945753	IP6K2	protein_coding
ENSBTAG00000001305	43.0805	6.33977	1.98609	3.19208	0.0014125	0.0452658	ATP2B2	protein_coding
ENSBTAG00000001333	56.1418	-5.05322	1.32762	-3.80621	0.000141111	0.00946727	PPARG	protein_coding
ENSBTAG00000011339	58.3071	8.58955	1.95719	4.38871	1.14024e-05	0.00149197	TAF8	protein_coding
ENSBTAG00000018970	88.2447	8.66098	1.97215	4.39164	1.125e-05	0.00148956	XPO5	protein_coding
ENSBTAG00000019237	1755.85	1.23309	0.301369	4.09162	4.28364e-05	0.00381141	TXNDC5	protein_coding
ENSBTAG00000050249	66.5093	8.70035	1.97108	4.41401	1.01474e-05	0.00141074	ENSBTAG00000050249	protein_coding
ENSBTAG00000013525	5776.59	1.61172	0.308767	5.21987	1.79052e-07	5.57137e-05	MPIG6B	protein_coding
ENSBTAG00000039740	33.6826	7.97019	2.01068	3.96393	7.37255e-05	0.00573409	LY6G5B	protein_coding
ENSBTAG00000002069	45222.4	1.25798	0.360302	3.49146	0.000480392	0.0218972	BOLA	protein_coding
ENSBTAG00000031825	32.9685	34.1291	5.92023	5.76482	8.17457e-09	4.32941e-06	ENSBTAG00000031825	protein_coding
ENSBTAG00000008228	35.8241	-5.95298	1.81039	-3.28823	0.00100818	0.0364059	BEND6	protein_coding
ENSBTAG00000052980	26.3368	-7.69199	1.78409	-4.31144	1.62193e-05	0.00193969	ENSBTAG00000052980	lncRNA
ENSBTAG00000018884	1089.47	-1.01306	0.285655	-3.54646	0.000390451	0.0193866	RING1	protein_coding
ENSBTAG00000013245	64.6202	8.39703	2.09567	4.00684	6.15353e-05	0.00514583	ITPR3	protein_coding
ENSBTAG00000021993	52.7047	8.11958	1.78121	4.55845	5.15322e-06	0.000868396	SPDEF	protein_coding
ENSBTAG00000049089	34.2527	-8.96317	2.30385	-3.89053	0.000100027	0.00736052	ENSBTAG00000049089	lncRNA
ENSBTAG00000011182	2365.59	1.66169	0.423379	3.92482	8.67933e-05	0.00665735	PDLIM1	protein_coding
ENSBTAG00000012699	237.133	2.91733	0.784968	3.7165	0.000202004	0.012277	EXOSC1	protein_coding
ENSBTAG00000009879	44.0628	8.95645	2.05225	4.36421	1.27585e-05	0.00161091	PCGF6	protein_coding
ENSBTAG00000047450	53.555	7.30035	2.1811	3.3471	0.000816631	0.0318547	SFR1	protein_coding
ENSBTAG00000039671	72.7163	5.35275	1.69103	3.16537	0.00154883	0.0479836	ENSBTAG00000039671	protein_coding
ENSBTAG00000001077	54.6988	-5.28738	1.28092	-4.12781	3.6624e-05	0.00346653	OSBPL5	protein_coding
ENSBTAG00000054911	20.9601	21.2133	2.99913	7.07317	1.51438e-12	1.40358e-09	ANO9	protein_coding
ENSBTAG00000018367	123.962	9.08263	1.8439	4.92576	8.40325e-07	0.000198853	CD6	protein_coding
ENSBTAG00000019947	73.0815	3.98755	1.18852	3.35505	0.00079351	0.0314072	SYT7	protein_coding
ENSBTAG00000010481	1771.17	-0.927716	0.249289	-3.72145	0.000198083	0.0121717	UBXN1	protein_coding
ENSBTAG00000006747	28.2749	21.6412	2.9773	7.26874	3.62866e-13	4.0358e-10	LTBP3	protein_coding
ENSBTAG00000003713	44.2349	7.04566	2.09271	3.36677	0.000760552	0.0305374	ZNRD2	protein_coding
ENSBTAG00000012010	64.4904	8.60796	1.79513	4.79516	1.62544e-06	0.000322824	PANX1	protein_coding
ENSBTAG00000042898	65.3428	-4.6157	1.35846	-3.39775	0.000679436	0.0284069	ENSBTAG00000042898	snoRNA
ENSBTAG00000007397	47.3762	-8.31988	1.95785	-4.2495	2.14252e-05	0.00226944	FOLH1B	protein_coding
ENSBTAG00000010482	102.326	4.59673	0.929208	4.94693	7.53915e-07	0.000182283	PITPNM1	protein_coding
ENSBTAG00000042264	64.2972	9.40217	1.88208	4.99564	5.86425e-07	0.000144938	ENSBTAG00000042264	snoRNA
ENSBTAG00000000224	55.719	7.70267	1.98055	3.88916	0.000100593	0.00736052	TSPAN15	protein_coding
ENSBTAG00000021883	381.043	1.61869	0.513212	3.15404	0.00161028	0.0493377	AP3M1	protein_coding
ENSBTAG00000000079	32.593	-8.80475	2.04847	-4.29821	1.72187e-05	0.00201585	CCSAP	protein_coding
ENSBTAG00000034225	294.442	1.6421	0.471978	3.47918	0.000502945	0.0227298	ENSBTAG00000034225	protein_coding
ENSBTAG00000018453	13.6065	-7.81166	2.29691	-3.40094	0.000671547	0.0281911	ANKRD37	protein_coding
ENSBTAG00000020657	49.996	-8.11976	2.29523	-3.53766	0.000403684	0.019692	FAT1	protein_coding
ENSBTAG00000007115	748.007	1.1179	0.347364	3.21824	0.00128978	0.0432075	GSR	protein_coding
ENSBTAG00000016411	398.048	1.85759	0.542708	3.42281	0.000619772	0.0268003	RNF122	protein_coding
ENSBTAG00000006129	53.432	7.87727	2.10465	3.7428	0.000181982	0.0113073	KATNIP	protein_coding
ENSBTAG00000019219	122.387	2.87222	0.847442	3.38928	0.000700763	0.0287597	SH2B1	protein_coding
ENSBTAG00000046752	39.656	7.32647	2.05306	3.56857	0.000358935	0.0182287	ENSBTAG00000046752	protein_coding
ENSBTAG00000000179	31.036	-8.28288	2.17309	-3.81157	0.000138088	0.0094222	RPUSD1	protein_coding
ENSBTAG00000017939	31.7105	-9.07285	2.69152	-3.3709	0.000749236	0.030192	ENSBTAG00000017939	protein_coding
ENSBTAG00000054437	36.0865	8.93688	2.78173	3.21271	0.00131488	0.0439161	ZNF75A	protein_coding
ENSBTAG00000004502	28.2198	7.83667	2.21742	3.53415	0.000409094	0.0198687	CLUAP1	protein_coding
ENSBTAG00000016629	37.5649	7.59204	2.01534	3.76712	0.000165143	0.0105559	ADCY9	protein_coding
ENSBTAG00000037566	75.2865	-6.72384	1.86865	-3.59824	0.00032038	0.0170491	ZNF500	protein_coding
ENSBTAG00000021773	155.637	-2.64809	0.694285	-3.81412	0.000136669	0.0093829	ERCC4	protein_coding
ENSBTAG00000054209	14.5105	28.6573	5.25211	5.45635	4.86033e-08	1.86402e-05	ENSBTAG00000054209	lncRNA
ENSBTAG00000017759	988.24	-2.02416	0.516662	-3.91778	8.93697e-05	0.0067617	ENSBTAG00000017759	protein_coding

## Sheet: SDE_15dpi_Symp-vs-Asymp
	baseMean	log2FoldChange	lfcSE	stat	pvalue	padj	gene	biotype
ENSBTAG00000008114	2889.38	-0.794292	0.201363	-3.94458	7.99385e-05	0.0336238	CD99	protein_coding
ENSBTAG00000043135	463.504	-1.56839	0.386443	-4.05854	4.93798e-05	0.0255203	ENSBTAG00000043135	snRNA
ENSBTAG00000018130	2762.18	1.43656	0.258842	5.54994	2.85764e-08	0.000174288	MAP2	protein_coding
ENSBTAG00000039287	33.3659	8.35506	2.04378	4.08803	4.35043e-05	0.0241211	ZFP69	protein_coding
ENSBTAG00000024097	506.78	-1.1797	0.304025	-3.88027	0.000104339	0.0385675	MRPS15	protein_coding
ENSBTAG00000003806	213.906	3.15061	0.617433	5.10276	3.34742e-07	0.000583312	ECM1	protein_coding
ENSBTAG00000020060	18286.9	-1.27991	0.318588	-4.01744	5.88328e-05	0.0256301	TXNIP	protein_coding
ENSBTAG00000001343	20.1584	18.5957	3.43471	5.41405	6.16134e-08	0.00018789	DEPDC1	protein_coding
ENSBTAG00000017846	477.963	1.59293	0.364203	4.37375	1.22128e-05	0.00827618	F11R	protein_coding
ENSBTAG00000012265	692.455	2.96059	0.770171	3.84407	0.000121009	0.041219	VWF	protein_coding
ENSBTAG00000021978	968.207	2.87594	0.641695	4.4818	7.40171e-06	0.00644901	PARVB	protein_coding
ENSBTAG00000002037	104.319	3.1687	0.699542	4.52968	5.90741e-06	0.00554297	ATXN7L1	protein_coding
ENSBTAG00000006683	204.473	-3.23228	0.729313	-4.43195	9.3385e-06	0.00755706	ZFYVE28	protein_coding
ENSBTAG00000011961	2958.48	1.10587	0.260728	4.24149	2.22045e-05	0.0135425	ENSBTAG00000011961	protein_coding
ENSBTAG00000019687	14.9045	17.6854	3.73721	4.73225	2.22042e-06	0.00270847	NMRK1	protein_coding
ENSBTAG00000001125	85.559	-10.6818	1.99217	-5.36188	8.23592e-08	0.000200923	ADAMDEC1	protein_coding
ENSBTAG00000014907	12.4197	18.2044	3.65767	4.97703	6.4566e-07	0.000984469	IL11RA	protein_coding
ENSBTAG00000005574	1636.72	1.85191	0.457473	4.04814	5.16272e-05	0.0255203	CLU	protein_coding
ENSBTAG00000020350	2265.97	-1.43584	0.371433	-3.86568	0.000110781	0.0397445	DUSP2	protein_coding
ENSBTAG00000007073	31.8024	-7.9855	2.04466	-3.90554	9.4017e-05	0.0376656	CPB2	protein_coding
ENSBTAG00000037937	2269.01	2.90877	0.592588	4.90859	9.17332e-07	0.00124329	ENSBTAG00000037937	protein_coding
ENSBTAG00000024803	1648.68	1.62985	0.388931	4.19058	2.78242e-05	0.0161619	ENDOD1	protein_coding
ENSBTAG00000010210	14.4174	15.7806	3.48169	4.53244	5.83051e-06	0.00554297	SUV39H2	protein_coding
ENSBTAG00000010387	4805.16	1.28757	0.236873	5.43572	5.45743e-08	0.00018789	MINDY3	protein_coding
ENSBTAG00000027446	3844.51	1.05329	0.261555	4.02702	5.64886e-05	0.0255203	RSU1	protein_coding
ENSBTAG00000013545	128.979	2.70661	0.706255	3.83234	0.000126929	0.0418455	MAVS	protein_coding
ENSBTAG00000051195	21.4778	18.2665	3.45981	5.27963	1.29443e-07	0.000263157	ENSBTAG00000051195	lncRNA
ENSBTAG00000019798	14.49	-19.7971	4.47993	-4.41907	9.91252e-06	0.00755706	PIGR	protein_coding
ENSBTAG00000034366	616.081	-2.46513	0.348551	-7.07251	1.52158e-12	1.85602e-08	ENSBTAG00000034366	protein_coding
ENSBTAG00000049057	57.8732	-6.40742	1.64642	-3.89173	9.95329e-05	0.0379407	ENSBTAG00000049057	lncRNA
ENSBTAG00000006780	1740.39	-1.01673	0.252173	-4.03189	5.53297e-05	0.0255203	NAPSA	protein_coding
ENSBTAG00000013103	55.4526	-8.59376	2.20286	-3.90118	9.57234e-05	0.0376656	COL1A1	protein_coding
ENSBTAG00000019870	14.6294	18.6023	4.60485	4.03971	5.35166e-05	0.0255203	SLC14A1	protein_coding
ENSBTAG00000003039	813.49	1.0603	0.27592	3.84278	0.00012165	0.041219	PSMB8	protein_coding
ENSBTAG00000013615	2306.85	1.17825	0.268836	4.38278	1.17173e-05	0.00827618	CHORDC1	protein_coding
ENSBTAG00000007397	47.3762	-9.18932	1.95504	-4.70033	2.59746e-06	0.00288034	FOLH1B	protein_coding
ENSBTAG00000018016	201.972	3.03426	0.700787	4.32979	1.49249e-05	0.00958178	NUPR1	protein_coding
