# Supplementary material for: Host transcriptome profiling for resistance against lumpy skin disease (LSD)
Source: BMC Res Notes. 2025 Jul 15;18:299. doi: 10.1186/s13104-025-07388-9 (PMC12265363; doi:10.1186/s13104-025-07388-9)
Supplement: Supplementary file 3 — Supplementary Material 3: Table S3 (Additional Excel File 3). The significant Differentially Expressed Genes (DEGs) among symptomatic cattle over time post-infection vs. pre-infection (padj < 0.05). [file 13104_2025_7388_MOESM3_ESM.xlsx]

## Sheet: SDE_Symptomatic_3dpi_vs_Pre.inf
	baseMean	log2FoldChange	lfcSE	stat	pvalue	padj	gene	biotype
ENSBTAG00000054403	54.0577	20.2969	2.59922	7.80884	5.77187e-15	8.40961e-11	U6	snRNA
ENSBTAG00000021048	65.5505	26.484	3.52798	7.50684	6.05696e-14	4.4125e-10	ADM	protein_coding
ENSBTAG00000042100	30.977	21.3287	2.92935	7.28103	3.31283e-13	1.60893e-09	SNORD102	snoRNA
ENSBTAG00000009012	20.8847	19.0691	3.50624	5.43861	5.36973e-08	0.000195592	PTX3	protein_coding
ENSBTAG00000013205	21.528	14.9976	3.04247	4.92941	8.2479e-07	0.00216416	IL1RAP	protein_coding
ENSBTAG00000008895	11.0064	18.2122	3.706	4.91425	8.91212e-07	0.00216416	BPGM	protein_coding
ENSBTAG00000011467	208.979	7.97776	1.64832	4.83994	1.29876e-06	0.00270329	BATF2	protein_coding
ENSBTAG00000005461	16.8124	13.8046	3.00844	4.58863	4.46158e-06	0.00812565	SOX15	protein_coding
ENSBTAG00000003749	19.1423	15.9365	3.49252	4.56305	5.04154e-06	0.0081617	KCNMB4	protein_coding
ENSBTAG00000016077	28.5723	14.5877	3.39879	4.29202	1.77054e-05	0.0257968	ZNF317	protein_coding
ENSBTAG00000055238	18.0118	25.2232	5.92126	4.25977	2.04633e-05	0.0271046	ENSBTAG00000055238	lncRNA
ENSBTAG00000014771	1268.95	1.60169	0.386018	4.14926	3.33548e-05	0.037383	RBMX2	protein_coding
ENSBTAG00000009768	2133.44	2.31429	0.555891	4.16321	3.13802e-05	0.037383	IFIT3	protein_coding
ENSBTAG00000015398	14.3408	16.033	3.89778	4.11336	3.89946e-05	0.0405822	TJP1	protein_coding

## Sheet: SDE_Symptomatic_7dpi_vs_Pre.inf
	baseMean	log2FoldChange	lfcSE	stat	pvalue	padj	gene	biotype
ENSBTAG00000048308	49.4232	-21.8711	2.0474	-10.6824	1.23112e-26	1.7232e-22	ICMT	protein_coding
ENSBTAG00000021048	65.5505	25.9671	3.52831	7.35966	1.84376e-13	6.45177e-10	ADM	protein_coding
ENSBTAG00000020824	14.4024	-28.3548	3.85194	-7.36118	1.82289e-13	6.45177e-10	KRT10	protein_coding
ENSBTAG00000054403	54.0577	19.3382	2.60112	7.43459	1.04897e-13	6.45177e-10	U6	snRNA
ENSBTAG00000042100	30.977	20.6977	2.93062	7.06256	1.63462e-12	4.57594e-09	SNORD102	snoRNA
ENSBTAG00000009012	20.8847	22.2732	3.48767	6.38627	1.69984e-10	3.96545e-07	PTX3	protein_coding
ENSBTAG00000009958	13.1573	-29.6194	5.04365	-5.87261	4.28975e-09	8.57766e-06	TRIM35	protein_coding
ENSBTAG00000013205	21.528	17.2957	3.03363	5.70132	1.18883e-08	2.08e-05	IL1RAP	protein_coding
ENSBTAG00000015894	8.74332	-29.0211	5.21916	-5.56049	2.69014e-08	4.18376e-05	WWOX	protein_coding
ENSBTAG00000026753	605.159	2.18862	0.407496	5.3709	7.83425e-08	0.000109656	CXCR1	protein_coding
ENSBTAG00000014367	28.9909	-24.6361	4.65827	-5.28867	1.23208e-07	0.000155518	PRKX	protein_coding
ENSBTAG00000008895	11.0064	19.5253	3.70203	5.27421	1.3333e-07	0.000155518	BPGM	protein_coding
ENSBTAG00000016077	28.5723	17.1819	3.38537	5.07534	3.86805e-07	0.00041647	ZNF317	protein_coding
ENSBTAG00000005461	16.8124	15.0453	3.00138	5.01279	5.36451e-07	0.000536336	SOX15	protein_coding
ENSBTAG00000006592	15.4748	-19.1992	3.89367	-4.93088	8.18582e-07	0.000763846	SGSM1	protein_coding
ENSBTAG00000018280	252.693	4.03077	0.821031	4.9094	9.13545e-07	0.000799181	SLC28A3	protein_coding
ENSBTAG00000004387	45.1247	-8.05701	1.66046	-4.85228	1.22052e-06	0.00100492	MTPAP	protein_coding
ENSBTAG00000007335	42.2866	-8.58639	1.80384	-4.76006	1.93539e-06	0.00150498	TPD52	protein_coding
ENSBTAG00000006780	1653.79	-1.4138	0.299763	-4.71639	2.40067e-06	0.00176854	NAPSA	protein_coding
ENSBTAG00000003749	19.1423	16.2859	3.4914	4.66458	3.09248e-06	0.00216427	KCNMB4	protein_coding
ENSBTAG00000004722	46.5326	-8.69671	1.87762	-4.63178	3.6253e-06	0.00241635	THUMPD2	protein_coding
ENSBTAG00000001579	48.3548	-6.29426	1.36993	-4.59459	4.33608e-06	0.00263879	AGO2	protein_coding
ENSBTAG00000055019	27.2376	14.9901	3.26162	4.5959	4.30876e-06	0.00263879	ENSBTAG00000055019	lncRNA
ENSBTAG00000013339	18.6596	15.3827	3.40598	4.51638	6.29054e-06	0.0036687	NEBL	protein_coding
ENSBTAG00000021240	45.4315	9.53367	2.11741	4.50252	6.71533e-06	0.00375978	DCSTAMP	protein_coding
ENSBTAG00000017268	37.237	-6.17991	1.37684	-4.48846	7.17413e-06	0.00386217	PROCA1	protein_coding
ENSBTAG00000055238	18.0118	26.4299	5.91978	4.46467	8.01904e-06	0.00415713	ENSBTAG00000055238	lncRNA
ENSBTAG00000011467	208.979	7.27125	1.64886	4.40986	1.03438e-05	0.00517079	BATF2	protein_coding
ENSBTAG00000002920	1228.73	-1.07607	0.251143	-4.28468	1.83006e-05	0.00883287	KAT6B	protein_coding
ENSBTAG00000000016	38.8375	-7.85112	1.84893	-4.2463	2.1733e-05	0.0101399	LTA	protein_coding
ENSBTAG00000024726	125.46	3.15423	0.752258	4.19301	2.75273e-05	0.0114749	HJURP	protein_coding
ENSBTAG00000001306	42.6106	-8.20544	1.95825	-4.19018	2.78735e-05	0.0114749	FXN	protein_coding
ENSBTAG00000020936	193.308	2.48948	0.592036	4.20494	2.6115e-05	0.0114749	NOD2	protein_coding
ENSBTAG00000008353	631.337	1.94728	0.464041	4.19637	2.71232e-05	0.0114749	CDKN1A	protein_coding
ENSBTAG00000031231	4884.87	1.52896	0.366475	4.17207	3.01845e-05	0.0120712	IRF1	protein_coding
ENSBTAG00000032209	28.0462	-7.7778	1.88834	-4.11885	3.80768e-05	0.0143397	CXHXorf65	protein_coding
ENSBTAG00000025329	10.8294	15.7138	3.81151	4.12272	3.7442e-05	0.0143397	IRF2BPL	protein_coding
ENSBTAG00000001077	53.695	-5.2817	1.28427	-4.1126	3.91231e-05	0.0143397	OSBPL5	protein_coding
ENSBTAG00000013468	6630.07	-0.924366	0.22503	-4.10774	3.99547e-05	0.0143397	AHNAK	protein_coding
ENSBTAG00000000283	188.53	4.14561	1.01264	4.09388	4.24222e-05	0.0148446	CSF1	protein_coding
ENSBTAG00000008216	1413.54	1.75591	0.430569	4.07812	4.54022e-05	0.0154999	RRM2	protein_coding
ENSBTAG00000018279	57.1685	-7.7172	1.90001	-4.06167	4.87236e-05	0.0162377	SPATA5L1	protein_coding
ENSBTAG00000010070	31.6337	-7.93265	1.95679	-4.05391	5.03685e-05	0.0163955	GSDMA	protein_coding
ENSBTAG00000021958	266.708	3.24382	0.812398	3.99289	6.52731e-05	0.0207643	GZMA	protein_coding
ENSBTAG00000004558	524.085	2.36684	0.594963	3.97812	6.94609e-05	0.0211357	C10H15orf48	protein_coding
ENSBTAG00000037566	81.4824	-7.21438	1.8113	-3.98298	6.80553e-05	0.0211357	ZNF500	protein_coding
ENSBTAG00000024269	49.3778	-8.02349	2.02068	-3.97068	7.1667e-05	0.021343	TGFBR3	protein_coding
ENSBTAG00000015398	14.3408	15.4391	3.89915	3.95961	7.50732e-05	0.0216291	TJP1	protein_coding
ENSBTAG00000040103	16.5213	18.0872	4.5703	3.95756	7.57182e-05	0.0216291	SYT8	protein_coding
ENSBTAG00000011509	31.4744	-7.86357	1.99588	-3.9399	8.15143e-05	0.0228191	SERAC1	protein_coding
ENSBTAG00000009777	34.8303	-6.84177	1.74507	-3.92062	8.83221e-05	0.0233254	NUP35	protein_coding
ENSBTAG00000005215	16.966	15.2486	3.88697	3.923	8.74522e-05	0.0233254	IL10RA	protein_coding
ENSBTAG00000008228	33.1611	-7.28494	1.85773	-3.92143	8.80264e-05	0.0233254	BEND6	protein_coding
ENSBTAG00000000504	575.83	1.73727	0.445437	3.90015	9.61316e-05	0.0249177	GTF2B	protein_coding
ENSBTAG00000006457	32.7257	8.47068	2.18605	3.87488	0.000106677	0.0271483	AHSP	protein_coding
ENSBTAG00000015478	37.2712	-7.9785	2.08083	-3.83428	0.000125932	0.0314761	SRD5A1	protein_coding
ENSBTAG00000054796	5.65976	22.6117	5.9206	3.81915	0.000133911	0.0328834	ENSBTAG00000054796	lncRNA
ENSBTAG00000031950	266.281	2.94356	0.772448	3.8107	0.000138575	0.0334419	RAB3IP	protein_coding
ENSBTAG00000000371	478.368	1.39545	0.36738	3.79839	0.00014564	0.0345444	DIS3L	protein_coding
ENSBTAG00000049089	37.3912	-7.69129	2.02708	-3.79427	0.000148079	0.0345444	ENSBTAG00000049089	lncRNA
ENSBTAG00000020892	233.808	2.42976	0.644517	3.76989	0.000163318	0.0374748	IL2RA	protein_coding
ENSBTAG00000001354	43.0433	-4.44115	1.18268	-3.75515	0.000173239	0.0385613	INPP5E	protein_coding
ENSBTAG00000009586	67.6633	5.21697	1.38946	3.75468	0.000173563	0.0385613	CDC25A	protein_coding
ENSBTAG00000001457	36.4352	-7.09422	1.8941	-3.74543	0.000180087	0.0393855	TMEM267	protein_coding
ENSBTAG00000018909	27.992	-8.20519	2.19568	-3.73697	0.000186252	0.0397176	CREB5	protein_coding
ENSBTAG00000002226	15.2829	-13.7071	3.66932	-3.73558	0.00018728	0.0397176	FBXO31	protein_coding
ENSBTAG00000049949	49.5718	9.24079	2.48272	3.72204	0.000197623	0.0412855	H4C8	protein_coding
ENSBTAG00000012095	144.777	2.11899	0.571438	3.70816	0.000208769	0.0429725	GEMIN5	protein_coding
ENSBTAG00000009209	65.6735	-6.06457	1.63713	-3.70438	0.000211908	0.0429865	BEND5	protein_coding
ENSBTAG00000000472	26.0172	-8.04444	2.1802	-3.68977	0.000224456	0.0448817	ZNF570	protein_coding
ENSBTAG00000001806	32.1832	-7.43654	2.02184	-3.6781	0.000234977	0.045856	IQCD	protein_coding
ENSBTAG00000052102	42.3097	-6.9457	1.8889	-3.67712	0.000235882	0.045856	CD300LB	protein_coding
ENSBTAG00000005008	617.254	1.16041	0.317339	3.65667	0.000255511	0.0489917	WSB1	protein_coding
ENSBTAG00000017670	695.2	2.51549	0.689401	3.64881	0.000263459	0.049833	ENSBTAG00000017670	protein_coding

## Sheet: SDE_Symptomatic_1dpi_vs_Pre.inf
	baseMean	log2FoldChange	lfcSE	stat	pvalue	padj	gene	biotype
ENSBTAG00000043077	10.32	-39.2833	4.81016	-8.16673	3.16857e-16	4.25349e-12	SNORA51	snoRNA
ENSBTAG00000054403	54.0577	19.5461	2.60023	7.51707	5.60167e-14	3.75984e-10	U6	snRNA
ENSBTAG00000042100	30.977	21.6982	2.92853	7.40923	1.27034e-13	5.68436e-10	SNORD102	snoRNA
ENSBTAG00000009012	20.8847	20.9399	3.49045	5.9992	1.98291e-09	6.36795e-06	PTX3	protein_coding
ENSBTAG00000021048	65.5505	21.2258	3.55539	5.97005	2.37185e-09	6.36795e-06	ADM	protein_coding
ENSBTAG00000002226	15.2829	-21.5115	3.66932	-5.86253	4.55881e-09	1.01996e-05	FBXO31	protein_coding
ENSBTAG00000008535	16.4508	-21.3668	3.70137	-5.77266	7.80275e-09	1.49635e-05	SOCS7	protein_coding
ENSBTAG00000013205	21.528	15.7207	3.03729	5.17589	2.26829e-07	0.000338328	IL1RAP	protein_coding
ENSBTAG00000016077	28.5723	17.5395	3.38461	5.18214	2.19358e-07	0.000338328	ZNF317	protein_coding
ENSBTAG00000005461	16.8124	15.4311	2.99984	5.14398	2.68974e-07	0.000361071	SOX15	protein_coding
ENSBTAG00000003749	19.1423	-18.4933	3.68134	-5.02352	5.07327e-07	0.00056753	KCNMB4	protein_coding
ENSBTAG00000055019	27.2376	16.4011	3.25836	5.03355	4.81487e-07	0.00056753	ENSBTAG00000055019	lncRNA
ENSBTAG00000018130	2746.84	1.24606	0.256627	4.85553	1.20062e-06	0.00123978	MAP2	protein_coding
ENSBTAG00000011467	208.979	7.63802	1.64842	4.63355	3.59442e-06	0.00344654	BATF2	protein_coding
ENSBTAG00000008353	631.337	2.13234	0.463884	4.59672	4.29187e-06	0.00384094	CDKN1A	protein_coding
ENSBTAG00000001125	81.8819	-9.84238	2.20305	-4.46761	7.90985e-06	0.0062688	ADAMDEC1	protein_coding
ENSBTAG00000034366	617.091	-1.52364	0.341102	-4.46683	7.93873e-06	0.0062688	ENSBTAG00000034366	protein_coding
ENSBTAG00000001992	1224.72	1.15268	0.269624	4.27515	1.9101e-05	0.0142451	CYP51A1	protein_coding
ENSBTAG00000010070	31.6337	-8.08281	1.95679	-4.13065	3.61743e-05	0.0255581	GSDMA	protein_coding
ENSBTAG00000024726	125.46	3.03722	0.752208	4.03773	5.39699e-05	0.0346787	HJURP	protein_coding
ENSBTAG00000045929	49.9239	-8.07907	2.0015	-4.03652	5.42501e-05	0.0346787	ENSBTAG00000045929	protein_coding
ENSBTAG00000010387	4960.94	1.22301	0.305876	3.99838	6.37786e-05	0.0377376	MINDY3	protein_coding
ENSBTAG00000004111	55.3297	7.59249	1.90525	3.98504	6.74689e-05	0.0377376	LRRC45	protein_coding
ENSBTAG00000000179	28.8487	8.00888	2.00525	3.99396	6.49788e-05	0.0377376	RPUSD1	protein_coding
ENSBTAG00000008484	913.259	1.3082	0.330115	3.96286	7.40569e-05	0.0397656	TMEM161B	protein_coding
ENSBTAG00000018035	32.5564	4.64848	1.18139	3.93476	8.32806e-05	0.0429984	TGFBR1	protein_coding
ENSBTAG00000021240	45.4315	8.25952	2.11894	3.89795	9.70102e-05	0.048232	DCSTAMP	protein_coding
ENSBTAG00000008895	11.0064	14.6234	3.76743	3.88153	0.0001038	0.0497648	BPGM	protein_coding
